# Supplementary material for: An improved secretion signal enhances the secretion of model proteins from Pichia pastoris
Source: Microb Cell Fact. 2018 Oct 12;17:161. doi: 10.1186/s12934-018-1009-5 (PMC6182871; doi:10.1186/s12934-018-1009-5)
Supplement: Supplementary file 2 — Additional file 2: Compressed folder of SnapGene files for the constructs used in this study. These files can be opened with the free SnapGene Viewer (http://www.snapgene.com/products/snapgene_viewer/). [file 12934_2018_1009_MOESM2_ESM.zip]

Archive with 28 entries (25 files):
- SnapGene Files (Additional File 1)/
- SnapGene Files (Additional File 1)/pre-pro-af-E2-Crimson.dna
- __MACOSX/
- __MACOSX/SnapGene Files (Additional File 1)/
- __MACOSX/SnapGene Files (Additional File 1)/._pre-pro-af-E2-Crimson.dna
- SnapGene Files (Additional File 1)/pOst1-pro-af(MUT2)-E2-Crimson.dna
- __MACOSX/SnapGene Files (Additional File 1)/._pOst1-pro-af(MUT2)-E2-Crimson.dna
- SnapGene Files (Additional File 1)/pOst1-pro-af-BTL2.dna
- __MACOSX/SnapGene Files (Additional File 1)/._pOst1-pro-af-BTL2.dna
- SnapGene Files (Additional File 1)/Htb2-GFP.dna
- __MACOSX/SnapGene Files (Additional File 1)/._Htb2-GFP.dna
- SnapGene Files (Additional File 1)/pKar2-msGFP-HDEL.dna
- __MACOSX/SnapGene Files (Additional File 1)/._pKar2-msGFP-HDEL.dna
- SnapGene Files (Additional File 1)/pOst1-pro-af(I)-E2-Crimson.dna
- __MACOSX/SnapGene Files (Additional File 1)/._pOst1-pro-af(I)-E2-Crimson.dna
- SnapGene Files (Additional File 1)/pre-pro-af-BTL2.dna
- __MACOSX/SnapGene Files (Additional File 1)/._pre-pro-af-BTL2.dna
- SnapGene Files (Additional File 1)/pOst1-pro-af-E2-Crimson.dna
- __MACOSX/SnapGene Files (Additional File 1)/._pOst1-pro-af-E2-Crimson.dna
- SnapGene Files (Additional File 1)/pre-pro-af(I)-E2-Crimson.dna
- __MACOSX/SnapGene Files (Additional File 1)/._pre-pro-af(I)-E2-Crimson.dna
- SnapGene Files (Additional File 1)/pOst1-pro-af(MUT1)-E2-Crimson.dna
- __MACOSX/SnapGene Files (Additional File 1)/._pOst1-pro-af(MUT1)-E2-Crimson.dna
- SnapGene Files (Additional File 1)/pOst1-pro-af(I)-BTL2.dna
- __MACOSX/SnapGene Files (Additional File 1)/._pOst1-pro-af(I)-BTL2.dna
- SnapGene Files (Additional File 1)/pre-pro-af(I)-BTL2.dna
- __MACOSX/SnapGene Files (Additional File 1)/._pre-pro-af(I)-BTL2.dna
- __MACOSX/._SnapGene Files (Additional File 1)
